# Supplementary material for: Cyanidin-3-O-glucoside and Peonidin-3-O-glucoside-Rich Fraction of Black Rice Germ and Bran Suppresses Inflammatory Responses from SARS-CoV-2 Spike Glycoprotein S1-Induction In Vitro in A549 Lung Cells and THP-1 Macrophages via Inhibition of the NLRP3 Inflammasome Pathway
Source: Nutrients. 2022 Jun 30;14(13):2738. doi: 10.3390/nu14132738 (PMC9268823; doi:10.3390/nu14132738)
Supplement: Supplementary file 1 [file nutrients-14-02738-s001.zip]

Archive with 1 entries (1 files):
- nutrients-1791859-supplementary.pdf
